# Supplementary material for: Novel African American Colorectal Cancer MSH3 Variants Associate With Major Genomic Instability
Source: Hum Mutat. 2026 Jun 4;2026:5588764. doi: 10.1155/humu/5588764 (PMC13238251; doi:10.1155/humu/5588764)
Supplement: Supplementary file 4 — Supporting Information 4 Table S1: List of specific primer sequences of MSH3‐specific exons. [file HUMU-2026-5588764-s003.xlsx]

## Sheet: Supplementary Table 1
Supplementary Table 1: List of specific primer sequence of MSH3 specific exons
MSH3 specific exons Primers	5'…....3' direction	Product size
E21-G2926A_FP	TGGGTGCTGCAGACAATATATATAAAGGAC	183bp
E21-G2926A_RP	CTCTGATGAAATACTCAAGTGTAGCATAGG
E22-C3028T_FP	GAAATCCTTAACCCTGTTTGTCACC	126bp
E22-C3028T_RP	GGATCCAGTTTGCTTTCATCCTC
E23-G3241A_FP	GCAGCAGAACAAGTCCCTGATT	167bp
E23-G3241A_RP	TTCGTATTTATTAATCCTTCCAGCTCTTTTGACT
Note: FP: Forward; RP: Reverse Primer
