# Supplementary material for: Novel African American Colorectal Cancer MSH3 Variants Associate With Major Genomic Instability
Source: Hum Mutat. 2026 Jun 4;2026:5588764. doi: 10.1155/humu/5588764 (PMC13238251; doi:10.1155/humu/5588764)
Supplement: Supplementary file 5 — Supporting Information 5 Table S2: List of guide RNA (gRNA) and donor DNA (dDNA) sequence of MSH3 specific exons. [file HUMU-2026-5588764-s004.xlsx]

## Sheet: Supplementry Table 2
Supplementry Table 2: List of guide RNA (gRNA) and donor DNA (dDNA) sequence of MSH3 specific exons
MSH3 exons	MSH3 specific exons gRNA & dDNA	5'…....3' direction
Exon21	E21G2926A_gRNA1	TCACAGTCCTTGGTTATCT
	E21G2926A_Donor2	GCAGACAATATATATAAAGGACAGAGTACATTTATGGAAGAACTGACTGACACAGCAGAAATAATCAGAAAAGCAACATCACAGTCCTTGGTTATCTTAGATAAACTAGGAAGAGGGACGAGCACTCATGATGGAATTGCCATTGCCTATGCTACACTTGAGTATTTCATCAGAGATGTG
	E21G2926A_gRNA2	CTTGGATGAACTAGGAAGA
	E21G2926A_Donor1	AAAGGACAGAGTACATTTATGGAAGAACTGACTGACACAGCAGAAATAATCAGAAAAGCAACATCACAGTCCTTGGTTATCTTGGATAAACTAGGAAGAGGAACGAGCACTCATGATGGAATTGCCATTGCCTATGCTACACTTGAGTATTTCATCAGAGATGTGAAATCCTTAACCCTG
	E21G2926A_gRNA3	AAAAGCAACATCACAGTCCT
	E21G2926A_Donor2	GATGGGTGCTGCAGACAATATATATAAAGGACAGAGTACATTTATGGAAGAACTGACTGACACAGCAGAAATAATCAGAAAAGCAACATCACAGTCCTTAGTTATCTTGGATAAACTAGGAAGAGGGACGAGCACTCATGATGGAATTGCCATTGCCTATGCTACACTTGAGTATTTCAT
Exon 22	E22C3028T_gRNA1	AAAAATTACTCACACCAGG
	E22C3028T_Donor1	CTACACTTGAGTATTTCATCAGAGATGTGAAATCCTTAACCCTGTTTGTCACCTATTATCCGCCAGTTTGTGAACTAGAAAAAAATTACTCACACCAGGTTGGGAATTACCACATGGGATTCTTGGTCAGTGAGGATGAAAGCAAACTGGATCCACAGGCGCAGCAGAACAAGTCCCTGA
	E22C3028T_gRNA2	AAAATTACTCACACCAGGTG
	E22C3028T_Donor2	TACACTTGAGTATTTCATCAGAGATGTGAAATCCTTAACCCTGTTTGTCACCTATTATCCGCCAGTTTGTGAACTAGAAAAAAATTACTCACACCAGGTGGGAAATTACCACATGGGATTCTTGGTCAGTGAGGATGAAAGCAAACTGGATCCACAGGCGCAGCAGAACAAGTCCCTGAT
	E22C3028T_gRNA3	AGAAAAAAATTACTCACACC
	E22C3028T_Donor3	CTATGCTACACTTGAGTATTTCATCAGAGATGTGAAATCCTTAACCCTGTTTGTCACCTATTATCCGCCAGTTTGTGAACTAGAAAAAAATTACTCACACCAAGTGGGGAATTACCACATGGGATTCTTGGTCAGTGAGGATGAAAGCAAACTGGATCCACAGGCGCAGCAGAACAAGTC
Exon 23	E23G3241A_gRNA1	AGGAGTTATGGATTAAATG
	E23G3241A_Donor1	CAAACTGGATCCAGGCGCAGCAGAACAAGTCCCTGATTTTGTCACCTTCCTTTACCAAATAACTAGAGGAATTGCAGCAAGGAGTTATGGATTAAATGTAGCTAAACTAGCAGATGTTCCTGGAAAAATTTTGAAGAAAGCAGCTCACAAGTCAAAAGAGCTGGAAGGATTAATAAATAC
	E23G3241A_gRNA2	GCTCACAAGTCAAAAGAGC
	E23G3241A_Donor2	CTAGAGGAATTGCAGCAAGGAGTTATGGATTAAATGTGGCTAAACTAGCAGATGTTCCTGGAAAAATTTTGAAGAAAGCAGCTCACAAGTCAAAAGAGCTAGAAGGATTAATAAATACGAAAAGAAAGAGACTCAAGTATTTTGCAAAGTTATGGACGATGCATAATGCACAAGACCTGC
	E23G3241A_gRNA3	AAATAACTAGAGGAATTGCAGCA
	E23G3241A_Donor3	TGGTCAGTGAGGATGAAAGCAAACTGGATCCAGGCGCAGCAGAACAAGTCCCTGATTTTGTCACCTTCCTTTACCAAATAACTAGAGGAATTGCAGCAAGAAGTTATGGATTAAATGTGGCTAAACTAGCAGATGTTCCTGGAAAAATTTTGAAGAAAGCAGCTCACAAGTCAAAAGAGC
