# Supplementary material for: Novel African American Colorectal Cancer MSH3 Variants Associate With Major Genomic Instability
Source: Hum Mutat. 2026 Jun 4;2026:5588764. doi: 10.1155/humu/5588764 (PMC13238251; doi:10.1155/humu/5588764)
Supplement: Supplementary file 6 — Supporting Information 6 Table S3: MSI/EMAST Primers with attached fluorophore. [file HUMU-2026-5588764-s005.xlsx]

## Sheet: Sheet1
Supplementary Table 3: MSI/EMAST Primers with attached fluorophore
Group	Marker	Fluorescence dyes	Primer sequences
		BAT25-F	3'-CTCGCCTCCAAGAATGTAA-5'-VIC
Group 1	BAT25	BAT25-R	3'CAGGAAACAGCTATGACTCTGCATTTTAACTATGGCTCTA-5'-VIC
		BAT26-F	TGACTACTTTTGACTTCAGCC-5'-PET
	BAT26	BAT26-R	AACCATTCAACATTTTTAACCC-5'-PET
		D20S85-F	3'-TGGGAGTATCCAGAGAGCTA-5'-NED
	D20S85	D20S85-R	3'-CTCCAGCATGAATTACAGTGTGAGA-5'-NED
		D9S242-F	3'-TGTAAAACGACGGCCAGTGAGAGTTCCTTCTGGCTTTT-5'-FAM
	D9S242	D9S242-R	3'-CAGGAAACAGCTATGACTCCAGTACAAGACTCTGTCAA-5'-FAM
	D2S123	D2S123-F	3'-CAGGATGCCTGCCTTTA-5'-VIC
Group 2		D2S123-R	3'-GACTTTCCACCTATGGGA-5'-VIC
		D5S346-F	3'-ACTCACTCTAGTGATAAATCGG-5'-PET
	D5S346	D5S346-R	3'-AGCAGATAAGACAGTATTACTAGTT-5'-PET
		D17S250-F	3'-AAAAGGAAGAATCAAATAGACAATAAA-5'-NED
	D17S250	D17S250-R	3'-CAGCTGGCCATATATATATTTAA-5'-NED
		Forward	3'-TGGCGAGACTCCATCAAA-5'-FAM
	MYCL1	Reverse	3'-CTTTTAAGCTGCAACAATTTC-5'-FAM
		D19S394-F	3'-TGTAAAACGACGGCCAGTGAGACCCTGTCAAAAAAAGAAAG-5'-VIC
Group 3	D19S394	D19S394-R	3'-TGTCTTCCTGACTACCAGG-5'-VIC
		D8S321-F	3'-TGTAAAACGACGGCCAGTGAAAAGAGTGAGCAAGAGAGAG-5'-FAM
	D8S321	D8S321-R	3'-CCCTCCCTCCTTTTCTTTT-5'-FAM
		RBM47-F	TGAAGGATTGTCACAGAGTTTCA-5'-VIC
Group 4	RBM47	RBM47-R	AGTTTGGTGGTTGCCATGTT-5'-VIC
		D20S82-F	3'-GAGTGAGACCCTGTCAAAAAAAACA-5'-FAM
	D20S82	D20S82-R	3'-ATCTCAGTAGTCAGCCAGTG-5'-FAM
		D18S64-F	3'-TAACTAGAGACAGGCAGAAAA-5'-VIC
	D18S64	D18S64-R	3'-AATCAGGAAATCGGCACT-5'-VIC
		D18S69-F	3'-CTCTTTCTCTGACTCTGACC-5'-FAM
	D18S69	D18S69-R	3'-GACTTTCTAAGTTCTTGCCAG-5'-FAM
